# Supplementary material for: De novo assembly of a transcriptome from the eggs and early embryos of Astropecten aranciacus
Source: PLoS One. 2017 Sep 5;12(9):e0184090. doi: 10.1371/journal.pone.0184090 (PMC5584759; doi:10.1371/journal.pone.0184090)
Supplement: S1 Table — (XLSX) [file pone.0184090.s001.xlsx]

## Sheet: Primer Assignment
Gene of Interest	Primer Name	Primer Seq	Lenth (bp)
Cyclin A_G2/mitotic-specific	Cyclin A F	TGTAAACGAGCAGCACTTGG	163
	Cyclin A R	AGGATCCTCCCGTTGACTTT
Cyclin B_G2/mitotic-specific	Cyclin B F	AGGACCCACAAATGTCCTTG	135
	Cyclin B R	GCACCTCTCGTACCCAATGT
Cyclin B3_G2/mitotic-specific	Cyclin B3 F	ATGACGAAGACCGGAGAATG	166
	Cyclin B3 R	CCTCGTGGAAAACCTTGTGT
Cyclin C	Cyclin C F	ACCCGCAGATACTGATGAGG	157
	Cyclin C R	AAGTACACCATGCCGGTAGC
Cyclin D2_G1/S-specific	Cyclin D2 F	CATCACAGACACCAATCCCC	178
	Cyclin D2 R	TTCTCATAGTCGCTTTCGTGG
Cyclin E_G1/S-specific	Cyclin E F	TTGGAGCAGGAACTCGTTATG	103
	Cyclin E R	GACTATGTTGACTGAGCTGGAG
Cyclin F	Cyclin F F	GAGAGTGGTTTACGAGAGCAG	168
	Cyclin F R	ACAGTTCCATCTTTGCCATCC
Cyclin G2	Cyclin G2 F	TCGTCTCAGGTAGCTTAGGG	168
	Cyclin G2 R	TGGTTTGGATGAAGTCTGGC
Cyclin H	Cyclin H F	CGTCCTTGAGTAATCCTGAGC	122
	Cyclin H R	CGTCACCAATGCTGTCAAAG
Cyclin I	Cyclin I F	TGAGGCAGTGAAGTGGTTG	130
	Cyclin I R	GCATCTAAGGTACTTGGGTCTC
Cyclin J	Cyclin J F	CCATTTCCTCGGTTACTTCCTC	106
	Cyclin J R	GTTAGAGAATTCATTGCAGCCG
Cyclin K	Cyclin K F	GGCAAGAACACAAAGGTCAAG	167
	Cyclin K R	GTCTTTGGTCTGGGTCGTTTA
Cyclin L1	Cyclin L1 F	CGTTGGACTTTCGTTTTGACC	161
	Cyclin L1 R	GAATCCAGTCCATCTCGAACAG
Cyclin-dependent kinase 1 (CDK1)	Cyclin dk1 F	AAAGCTACCTTCACCAGATCG	108
	Cyclin dk1 R	TGATGCCCTTCTCGTTGATG
Cyclin-dependent kinase 2 (CDK2)	Cyclin dk2 F	CCTGGGGTTTCTAAGCTTCC	133
	Cyclin dk2 R	CCGGGTTGTAACAGAGCATT
Cyclin-dependent kinase 5 (CDK5)	Cyclin dk5 F	TCTTTGAGTGTTGCGACCAG	127
	Cyclin dk5 R	TTCTGGCTGTGACAGAATGC
Cyclin-dependent kinase 6 (CDK6)	Cyclin dk6 F	CGTCTACAAGGCCAGGGATA	180
	Cyclin dk6 R	ATCCCTCCATAGCACACGTC
Cyclin-dependent kinase 7 (CDK7)	Cyclin dk7 F	ACTTGCTGAGCTTCTCTTGAG	107
	Cyclin dk7 R	GCCACTGTTCCTCTGTTACTG
Cyclin-dependent kinase 8 (CDK8)	Cyclin dk8 F	GCACAAGATCAAGCCAGACA	171
	Cyclin dk8 R	CGTTTTGGGTATGGAATTGG
Cyclin-dependent kinase 9 (CDK9)	Cyclin dk9 F	ATTGACAAACTCCTGACCCTG	165
	Cyclin dk9 R	ATTGATCCTTCTCTTGGGCG
Cyclin-dependent kinase 10 (CDK10)	Cyclin dk10 F	GGACTACCAGCCCAACACAT	120
	Cyclin dk10 R	TATACATCCTGCAGCCCACA
Cyclin-dependent kinase 11B (CDK11B)	Cyclin dk11b F	CAACCTGCTACTGAGCCACA	168
	Cyclin dk11b R	CACAAGTCGACTGGACAGGA
Cyclin-dependent kinase 12 (CDK12)	Cyclin dk12 F	ACCGAGGAACACATCCGTAG	123
	Cyclin dk12 R	CTGCCCCTTGTTATTGAGGA
Cyclin-dependent kinase 14 (CDK14)	Cyclin dk14 F	CTTGCCCGGAATTTACTTCA	137
	Cyclin dk14 R	CCGGGAACGTTGAAAATAGA
Cyclin-dependent kinase 16 (CDK16)	Cyclin dk16 F	TCAACTGCTTCGGACCTCTT	110
	Cyclin dk16 R	CGATACCCCTGAGGATCTGA
Cyclin-dependent kinase 20 (CDK20)	Cyclin dk20 F	AACCTCTTGATCAGCGACAC	103
	Cyclin dk20 R	TTGCTACTTGGTGACTGTACTG
Serine/threonine-protein kinase mos	MOS_F	CCTACCGGAGAACTTAAACGAC	105
	MOS_R	AGGGTGACTAGAATCTCGGAG
Histone H2A	H2A_F	CACCAAGAGTACCTCGAGAAG	148
	H2A_R	TGCCGTCAGATATTCCAAGATG
Catenin beta	CATN_F	CTGTGCCTGTGGTATCCTG	139
	CATN_R	CCCTGGTTCGGTAATCTCTTC
Y-box factor homolog	YBX_F	ATGGACAGAATCGAGACAACC	107
	YBX_R	TTTGTTCTCATCTCCGCCTC
40S ribosomal protein S2	40S_F	CAGGAAAGTGTGGGAGTGTC	143
	40S_R	CGTACTCGTTGAGCCACATG
splicing factor 5	Spl Fact 8 F	ATGCTTGATGTCCTTGCACA	158
	Spl Fact 8 R	TCGACAGTCACGTCCAGTAC
Histone deacetylase 1 (Histone Deacyl 1)	HD1 F	TCACGTCTACCACCTTCACC	86
	HD R	ATCTCTATCATGTCCCGTGAC
Actin-related protein 2/3 complex subunit 5 (ARP 2/3)	ARP 2/3 F	ATGTACTTCATCAGTAGGTC	161
	ARP 2/3 R	ACGCTGCTGAGAAATCCACC
Protein SEC13 homolog (SEC 13)	SEC 13 F	GGACTACTACGGTATCCGTC	187
	SEC 13 R	GACCTTGCGATCGTAGGAAC
U5 small nuclear RNP helicase (snRNP helicase)	RNP Hel F	GTCACACCTTGCAGATTGTAG	147
	RNP Hel R	TGATCACTGTCTCCACGACC
Mediator of RNA pol II subunit 12-like	RNA Pol F	TGTGTCTGGCTTCATCACGG	117
(RNA pol II modulator)	RNA Pol R	ACCTGATGTACGCAACTCAC
Pre-mRNA splicing factor 8 (splicing factor 5)	Spl Fact 8 F	ATGCTTGATGTCCTTGCACA	158
	Spl Fact 8 R	TCGACAGTCACGTCCAGTAC
Elongation factor 1-alpha (EF1A)	EF1A F	GAACATGATCACTGGTACTTC	172
	EF1A R	TGTTGTCCATCTTGTTGACGG
